# Supplementary material for: Incidence of pests and viral disease on pepino (Solanum muricatum Ait.) in Kanagawa Prefecture, Japan
Source: Biodivers Data J. 2017 Aug 22;(5):e14879. doi: 10.3897/BDJ.5.e14879 (PMC5592742; doi:10.3897/BDJ.5.e14879)
Supplement: XML Treatment for Thripidae [file BDJ.5.e14879-treatment3.xml]

<!DOCTYPE tp:taxon-treatment
  PUBLIC "-//TaxonX//DTD Taxonomic Treatment Publishing DTD v0 20100105//EN" "tax-treatment-NSO.dtd">
<tp:taxon-treatment xmlns:tp="http://www.plazi.org/taxpub"><tp:treatment-meta><mixed-citation publication-type="journal"><person-group><name><surname>Kim</surname><given-names>Ok-Kyung</given-names></name><name><surname>Ishikawa</surname><given-names>Tadashi</given-names></name><name><surname>Yamada</surname><given-names>Yoshihiro</given-names></name><name><surname>Sato</surname><given-names>Takuma</given-names></name><name><surname>Shinohara</surname><given-names>Hirosuke</given-names></name><name><surname>Takahata</surname><given-names>Ken</given-names></name></person-group><article-title>Incidence of pests and viral disease on pepino (<italic><tp:taxon-name><tp:taxon-name-part taxon-name-part-type="genus" reg="Solanum">Solanum</tp:taxon-name-part> <tp:taxon-name-part taxon-name-part-type="species" reg="muricatum">muricatum</tp:taxon-name-part></tp:taxon-name></italic> Ait.) in Kanagawa Prefecture, Japan</article-title><source>Biodivers Data J</source><day>22</day><month>8</month><year>2017</year><volume>2017</volume><issue>5</issue><pub-id pub-id-type="doi">10.3897/BDJ.5.e14879</pub-id></mixed-citation></tp:treatment-meta><tp:nomenclature><tp:taxon-name>
              <tp:taxon-name-part taxon-name-part-type="family">Thripidae</tp:taxon-name-part>
            </tp:taxon-name><tp:taxon-authority>Stevens, 1829</tp:taxon-authority></tp:nomenclature></tp:taxon-treatment>
